# Supplementary material for: Harnessing the Power of Machine Learning Guided Discovery of NLRP3 Inhibitors Towards the Effective Treatment of Rheumatoid Arthritis
Source: Cells. 2024 Dec 30;14(1):27. doi: 10.3390/cells14010027 (PMC11719798; doi:10.3390/cells14010027)
Supplement: Supplementary file 1 [file cells-14-00027-s001.zip]

Archive with 1 entries (1 files):
- cells-3363055-supplementary.pdf
